# Supplementary material for: Long-term survival among colorectal cancer patients in Finland, 1991–2015: a nationwide population-based registry study
Source: BMC Cancer. 2022 Apr 2;22:356. doi: 10.1186/s12885-022-09460-0 (PMC8976396; doi:10.1186/s12885-022-09460-0)
Supplement: Supplementary file 2 — Additional file 2. [file 12885_2022_9460_MOESM2_ESM.xlsx]

## Sheet: Sheet1
Patient characteristic	n (%)
Gender
Male	29 131 (50.0)
Female	29 123 (50.0)
FCR classification1
0 (TNM unknown)	10 630 (18.2)
1 (TNM 0–I)	16 215 (27.8)
2 (TNM III)	7 946 (13.6)
3 (TNM II–IV)	13 141 (22.6)
4 (TNM III–IV)	3 305 (5.7)
5 (TNM II)	4 128 (7.1)
6 (TNM IV)	2 889 (5.0)
Tumour location
Right colon	19 010 (32.6)
Left colon	13 530 (23.2)
Rectum	22 431 (38.5)
Unknown	3 283 (5.7)
Abbreviations: 1Finnish Cancer Registry classification: 0) Unknown, 1) localised, 2) nonlocalised with only regional lymph node metastases, 3) metastasised further than to regional lymph nodes or invasion to adjacent tissues, 4) nonlocalised with no information on extent, 5) locally advanced with the tumour invading adjacent tissues and 6) nonlocalised with distant lymph node metastases as well.
