# Supplementary material for: Long-term survival among colorectal cancer patients in Finland, 1991–2015: a nationwide population-based registry study
Source: BMC Cancer. 2022 Apr 2;22:356. doi: 10.1186/s12885-022-09460-0 (PMC8976396; doi:10.1186/s12885-022-09460-0)
Supplement: Supplementary file 3 — Additional file 3. [file 12885_2022_9460_MOESM3_ESM.xlsx]

## Sheet: Sheet1
Supplementary Table 2A. FCR class1 distribution for colon cancer patients according to time period (n (%)).
Time period	FCR class 0	FCR class 1	FCR class 2	FCR class 3	FCR class 4	FCR class 5	FCR class 6
1991–1995	882 (15.6)	2215 (39.1)	696 (12.3)	1646 (29.1)	196 (3.5)	29 (0.5)	0
1996–2000	1344 (21.2)	2238 (35.3)	835 (13.2)	1684 (26.6)	207 (3.3)	31 (0.5)	0
2001–2005	1063 (15.1)	2300 (32.6)	984 (14.0)	1834 (26.0)	393 (5.6)	284 (4.0)	188 (2.7)
2006–2010	813 (10.3)	1505 (19.1)	1024 (13.0)	2813 (35.7)	270 (3.4)	892 (11.3)	553 (7.0)
2011–2015	2230 (25.0)	1057 (11.9)	1298 (14.6)	621 (7.0)	1147 (12.9)	1436 (16.1)	1114 (12.5)
Supplementary Table 2B. FCR class distribution for rectal cancer patients according to time period (n (%)).
Time period	FCR class 0	FCR class 1	FCR class 2	FCR class 3	FCR class 4	FCR class 5	FCR class 6
1991–1995	622 (17.0)	1675 (45.7)	361 (9.8)	887 (24.2)	111 (3.0)	11 (0.3)	1 (0.03)
1996–2000	919 (22.8)	1544 (38.3)	568 (14.1)	867 (21.5)	103 (2.6)	19 (0.5)	7 (0.2)
2001–2005	791 (17.8)	1549 (34.8)	617 (13.9)	998 (22.4)	240 (5.4)	163 (3.7)	90 (2.0)
2006–2010	608 (12.4)	1234 (25.3)	663 (13.6)	1447 (29.6)	125 (2.6)	514 (10.5)	295 (6.0)
2011–2015	1358 (25.1)	898 (16.6)	900 (16.7)	343 (6.3)	513 (9.5)	749 (13.9)	641 (11.9)
Abbreviations: 1Finnish Cancer Registry. 0) Unknown, 1) localised, 2) nonlocalised with only regional lymph node metastases, 3) metastasised further than to regional lymph nodes or invasion to adjacent tissues, 4) nonlocalised with no information on extent, 5) locally advanced with the tumour invading adjacent tissues and 6) nonlocalised with distant lymph node metastases as well.
