# Supplementary material for: Long-term survival among colorectal cancer patients in Finland, 1991–2015: a nationwide population-based registry study
Source: BMC Cancer. 2022 Apr 2;22:356. doi: 10.1186/s12885-022-09460-0 (PMC8976396; doi:10.1186/s12885-022-09460-0)
Supplement: Supplementary file 4 — Additional file 4. [file 12885_2022_9460_MOESM4_ESM.xlsx]

## Sheet: Table 3 rel surv
	Male	Female
FCR classification2
FCR 0	63.9 (61.4–66.4)	60.6 (58.1–63.1)
FCR 1	89.9 (88.5–91.3)	89.9 (88.5–91.3)
FCR 2	65.3 (62.9–67.7)	65.3 (62.8–67.8)
FCR 3	43.6 (41.6–45.6)	44.1 (42.1–46.1)
FCR 4	49.8 (45.1–54.5)	48.8 (44.7–52.9)
FCR 5	81.1 (78.9–83.3)	82.0 (79.6–84.4)
FCR 6	13.1 (10.7–15.5)	15.1 (12.6–17.6)
All patients	61.5 (60.5–62.5)	60.7 (59.7–61.7)
Abbreviations: 1Confidence interval. 2Finnish Cancer Registry. 0) Unknown, 1) localised, 2) nonlocalised with only regional lymph node metastases, 3) metastasised further than to regional lymph nodes or invasion to adjacent tissues, 4) nonlocalised with no information on extent, 5) locally advanced with the tumour invading adjacent tissues and 6) nonlocalised with distant lymph node metastases as…
