# Supplementary material for: Long-term survival among colorectal cancer patients in Finland, 1991–2015: a nationwide population-based registry study
Source: BMC Cancer. 2022 Apr 2;22:356. doi: 10.1186/s12885-022-09460-0 (PMC8976396; doi:10.1186/s12885-022-09460-0)
Supplement: Supplementary file 5 — Additional file 5. [file 12885_2022_9460_MOESM5_ESM.xlsx]

## Sheet: Suppl Table 3 rel surv
	Right-sided colon cancer			Left-sided colon cancer			Rectum cancer
	1991–2005	2006–2015		1991–2005	2006–2015		1991–2005	2006–2015
FCR classification2
FCR 0	70.1 (66.2–73.6)	71.4 (66.2–76.0)		62.3 (58.0–66.3)	65.0 (59.4–70.0)		57.8 (54.9–60.6)	57.8 (53.7–61.6)
FCR 1	92.0 (89.6–93.8)	92.6 (87.6–95.6)		84.0 (81.3–86.3)	97.4 (89.6–99.4)		79.4 (77.6–81.2)	92.1 (89.0–94.4)
FCR 2	58.9 (55.5–62.2)	64.1 (59.7–68.0)		59.4 (55.2–63.4)	69.0 (64.4–73.2)		56.2 (53.0–59.3)	72.0 (68.3–75.4)
FCR 3	16.0 (14.4–17.6)	50.7 (47.6–53.7)		15.4 (13.6–17.9)	45.5 (42.0–48.9)		15.4 (13.8–17.0)	45.6 (42.8–48.5)
FCR 4	29.2 (24.4–34.2)	47.6 (40.8–54.1)		27.9 (21.4–34.8)	51.1 (42.9–58.7)		23.2 (18.7–27.9)	55.5 (49.3–61.3)
FCR 5	91.3 (77.0–96.9)	86.7 (81.1–90.8)		99.9 (0–100)	84.3 (79.3–88.2)		95.9 (76.3–99.4)	82.2 (78.0–85.8)
FCR 6	13.7 (7.5–21.8)	9.7 (7.3–12.6)		12.1 (5.6–21.4)	15.8 (12.3–19.6)		13.3 (7.1–21.4)	17.0 (13.9–20.3)
Abbreviations: 1Confidence interval. 2Finnish Cancer Registry. 0) Unknown, 1) localised, 2) nonlocalised with only regional lymph node metastases, 3) metastasised further than to regional lymph nodes or invasion to adjacent tissues, 4) nonlocalised with no information on extent, 5) locally advanced with the tumour invading adjacent tissues and 6) nonlocalised with distant lymph node metastases as…
